# Supplementary material for: Effects of Bt Rice Straw Extract on Seed Germination and Plant Growth of Pakchoi: Novel Variables of Cropping System
Source: Plants (Basel). 2025 Jun 12;14(12):1797. doi: 10.3390/plants14121797 (PMC12196660; doi:10.3390/plants14121797)
Supplement: Supplementary file 1 [file plants-14-01797-s001.zip]

Archive with 1 entries (1 files):
- plants-3593491-supplementary.pdf
